# Supplementary material for: Balancing reaction-diffusion network for cell polarization pattern with stability and asymmetry
Source: eLife. 2025 Jul 22;13:RP96421. doi: 10.7554/eLife.96421 (PMC12283076; doi:10.7554/eLife.96421)
Supplement: Source code 1. [file elife-96421-code1.zip]

Archive with 36 entries (32 files):
- PolarSim/
- PolarSim/C. elegans Wild-Type 5-Node Network.xlsx
- PolarSim/GUI.fig
- PolarSim/GUI.m
- PolarSim/GuideBook.docx
- PolarSim/LGL-1 Mutant 4-Node Network.xlsx
- PolarSim/Output 2-Node/
- PolarSim/Output 2-Node/Pattern_0.mat
- PolarSim/Output 2-Node/Pattern_100.mat
- PolarSim/Output 2-Node/Pattern_200.mat
- PolarSim/Output 2-Node/Pattern_300.mat
- PolarSim/Output 2-Node/Pattern_400.mat
- PolarSim/Output 2-Node/Pattern_500.mat
- PolarSim/Output 4-Node/
- PolarSim/Output 4-Node/Pattern_0.mat
- PolarSim/Output 4-Node/Pattern_100.mat
- PolarSim/Output 4-Node/Pattern_1000.mat
- PolarSim/Output 4-Node/Pattern_200.mat
- PolarSim/Output 4-Node/Pattern_300.mat
- PolarSim/Output 4-Node/Pattern_400.mat
- PolarSim/Output 4-Node/Pattern_500.mat
- PolarSim/Output 4-Node/Pattern_600.mat
- PolarSim/Output 4-Node/Pattern_700.mat
- PolarSim/Output 4-Node/Pattern_800.mat
- PolarSim/Output 4-Node/Pattern_900.mat
- PolarSim/Output 5-Node/
- PolarSim/Output 5-Node/Pattern_0.mat
- PolarSim/Output 5-Node/Pattern_100.mat
- PolarSim/Output 5-Node/Pattern_200.mat
- PolarSim/Output 5-Node/Pattern_300.mat
- PolarSim/Output 5-Node/Pattern_400.mat
- PolarSim/Output 5-Node/Pattern_500.mat
- PolarSim/PolarSimData.m
- PolarSim/PolarSimPlot.m
- PolarSim/PolarSimVelocity.m
- PolarSim/Simple Antagonistic 2-Node Network.xlsx
